# Supplementary material for: Evidence supporting a critical contribution of intrinsically disordered regions to the biochemical behavior of full-length human HP1γ
Source: J Mol Model. 2015 Dec 17;22:12. doi: 10.1007/s00894-015-2874-z (PMC4683166; doi:10.1007/s00894-015-2874-z)
Supplement: Supplementary file 5 — Calculated biophysical properties of HP1 monomers. Properties of the HP1 monomers in their most extended conformations were calculated using Discovery Studio, VADAR, and the 3 V Volume Calculator [29–31]. HP1γ measured 18.3 nm, comparable to similar models of its closest homologues, HP1β (17.8 nm), and HP1α (21.0 nm) (Supplementary Table 1). The calculations on these models suggest that the isoforms are similar in mass, volume, length, sphericity, and effective radius. However, they differ in their electrostatic potential and solvation energies. (XLSX 9 kb) [file 894_2015_2874_MOESM3_ESM.xlsx]

## Sheet: Sheet1
Property	HP1β	HP1ƴ	HP1α
Molecular Mass (g/mol)	20811	20754	21418
Volume (Å3)	32793	32517	33902
Surface Area (Å2)	12643	12579	13596
Sphericity, Ψ	0.39	0.39	0.37
Effective Radius (Å)	7.78	7.75	7.48
Center of Mass (Å)	(-15.4, 14.7, -4.1)	(-14.4, 7.2, 34.0)	(-10.9, -34.7, -22.0)
Length (nm)	17.8	18.3	21
Electrostatic Potential (kT)	501	245	675.8
Solvation Energy (kT)	-4049.9	-3006.4	3537.2
Isoelectric Point (pI)	5.23	5.32	4.85
