# Supplementary material for: Evidence supporting a critical contribution of intrinsically disordered regions to the biochemical behavior of full-length human HP1γ
Source: J Mol Model. 2015 Dec 17;22:12. doi: 10.1007/s00894-015-2874-z (PMC4683166; doi:10.1007/s00894-015-2874-z)
Supplement: Supplementary file 6 — Bonding patterns of the HP1γ-dimer. Results of interface analysis performed on the HP1γ- HP1γ complex in order to investigate contact residues between the monomers. The complex was subjected to a 2,000-step minimization using steepest descent followed by a 2,000-step conjugated gradient minimization. Contact residues between HP1γ monomers were analyzed by defining an interface as a contact area with a maximum salt-bridge distance of 5.0 Å. (XLSX 10 kb) [file 894_2015_2874_MOESM4_ESM.xlsx]

## Sheet: Sheet1
Residue	Distance (Å)	Bond Type		From	To
A:LYS154:HZ1 - B:GLU169:OE1	1.88454	Hydrogen Bond;Electrostatic	Salt Bridge;Attractive Charge	A:LYS154:HZ1	B:GLU169:OE1
A:LYS154:HZ3 - B:GLU169:OE2	1.63569	Hydrogen Bond;Electrostatic	Salt Bridge;Attractive Charge	A:LYS154:HZ3	B:GLU169:OE2
B:LYS154:NZ - A:GLU169:OE1	4.27898	Electrostatic	Attractive Charge	B:LYS154:NZ	A:GLU169:OE1
A:ASN157:HD21 - B:GLU169:OE1	2.73893	Hydrogen Bond	Conventional Hydrogen Bond	A:ASN157:HD21	B:GLU169:OE1
A:GLN162:HE22 - B:ASN157:O	1.92333	Hydrogen Bond	Conventional Hydrogen Bond	A:GLN162:HE22	B:ASN157:O
B:ASN157:HD21 - A:GLU169:OE2	2.57602	Hydrogen Bond	Conventional Hydrogen Bond	B:ASN157:HD21	A:GLU169:OE2
B:GLN162:HE22 - A:ASN157:O	2.28226	Hydrogen Bond	Conventional Hydrogen Bond	B:GLN162:HE22	A:ASN157:O
B:TYR168:HH - A:GLU169:OE2	1.87602	Hydrogen Bond	Conventional Hydrogen Bond	B:TYR168:HH	A:GLU169:OE2
B:TYR168:C,O;GLU169:N - A:TYR168	4.65062	Hydrophobic	Amide-Pi Stacked	B:TYR168:C,O;GLU169:N	A:TYR168
A:ILE165 - B:ILE165	5.29245	Hydrophobic	Alkyl	A:ILE165	B:ILE165
B:VAL164 - A:ILE165	4.34387	Hydrophobic	Alkyl	B:VAL164	A:ILE165
A:TYR168 - B:LEU172	5.4972	Hydrophobic	Pi-Alkyl	A:TYR168	B:LEU172
A:TRP174 - B:ARG171	5.34938	Hydrophobic	Pi-Alkyl	A:TRP174	B:ARG171
B:TRP174 - A:ARG171	4.98468	Hydrophobic	Pi-Alkyl	B:TRP174	A:ARG171
