# Supplementary material for: Evidence supporting a critical contribution of intrinsically disordered regions to the biochemical behavior of full-length human HP1γ
Source: J Mol Model. 2015 Dec 17;22:12. doi: 10.1007/s00894-015-2874-z (PMC4683166; doi:10.1007/s00894-015-2874-z)
Supplement: Supplementary file 7 — Bonding patterns of the HP1γ-α-importin complex. Results of interface analysis performed on the wild-type HP1γ– α-importin complex in order to investigate contact residues between HP1γ and α-importin. The complex was subjected to a 2,000-step minimization using steepest descent followed by a 2,000-step conjugated gradient minimization. Contact residues between HP1γ and α-importin were analyzed by defining an interface as a contact area with a maximum salt-bridge distance of 5.0 Å. (XLSX 14 kb) [file 894_2015_2874_MOESM5_ESM.xlsx]

## Sheet: Sheet1
Residue	Distance (Å)	Bond Type	From	To
A:LYS82:HZ2 - B:GLU396:OE2	1.78932	Hydrogen Bond;Electrostatic	A:LYS82:HZ2	B:GLU396:OE2
A:LYS93:HZ1 - B:GLU266:OE2	2.86153	Hydrogen Bond;Electrostatic	A:LYS93:HZ1	B:GLU266:OE2
A:LYS93:HZ2 - B:GLU266:OE2	2.80957	Hydrogen Bond;Electrostatic	A:LYS93:HZ2	B:GLU266:OE2
A:LYS96:HZ1 - B:GLU266:OE2	2.8019	Hydrogen Bond;Electrostatic	A:LYS96:HZ1	B:GLU266:OE2
B:ARG238:HE - A:ASP91:OD2	2.10464	Hydrogen Bond;Electrostatic	B:ARG238:HE	A:ASP91:OD2
A:LYS93:NZ - B:ASP270:OD2	5.19701	Electrostatic	A:LYS93:NZ	B:ASP270:OD2
A:LYS95:NZ - B:ASP192:OD2	4.76652	Electrostatic	A:LYS95:NZ	B:ASP192:OD2
A:LYS96:NZ - B:ASP270:OD2	5.51235	Electrostatic	A:LYS96:NZ	B:ASP270:OD2
B:LYS353:NZ - A:GLU88:OE2	2.6294	Electrostatic	B:LYS353:NZ	A:GLU88:OE2
A:LYS80:HZ1 - B:THR402:O	1.82492	Hydrogen Bond	A:LYS80:HZ1	B:THR402:O
A:LYS80:HZ1 - B:ASN403:OD1	2.83119	Hydrogen Bond	A:LYS80:HZ1	B:ASN403:OD1
A:LYS80:HZ2 - B:ASN403:O	2.05382	Hydrogen Bond	A:LYS80:HZ2	B:ASN403:O
A:LYS80:HZ3 - B:SER406:OG	1.61509	Hydrogen Bond	A:LYS80:HZ3	B:SER406:OG
A:ARG81:HE - B:ALA364:O	3.07227	Hydrogen Bond	A:ARG81:HE	B:ALA364:O
A:ARG81:HH11 - B:GLY323:O	2.87454	Hydrogen Bond	A:ARG81:HH11	B:GLY323:O
A:ARG81:HH11 - B:THR328:OG1	1.77074	Hydrogen Bond	A:ARG81:HH11	B:THR328:OG1
A:ARG81:HH12 - B:VAL321:O	2.49242	Hydrogen Bond	A:ARG81:HH12	B:VAL321:O
A:ARG81:HH12 - B:ASN361:O	2.2137	Hydrogen Bond	A:ARG81:HH12	B:ASN361:O
A:ARG81:HH21 - B:ASP325:OD1	1.87837	Hydrogen Bond	A:ARG81:HH21	B:ASP325:OD1
A:ARG81:HH22 - B:GLN369:OE1	2.05993	Hydrogen Bond	A:ARG81:HH22	B:GLN369:OE1
A:LYS82:HN - B:ASN361:OD1	1.89558	Hydrogen Bond	A:LYS82:HN	B:ASN361:OD1
A:LYS82:HZ3 - B:SER360:OG	2.58994	Hydrogen Bond	A:LYS82:HZ3	B:SER360:OG
A:LYS82:HZ3 - B:GLU396:OE1	1.76087	Hydrogen Bond	A:LYS82:HZ3	B:GLU396:OE1
A:SER89:HG - B:ASN350:OD1	1.82006	Hydrogen Bond	A:SER89:HG	B:ASN350:OD1
A:SER92:HG - B:ASP270:OD1	2.69813	Hydrogen Bond	A:SER92:HG	B:ASP270:OD1
A:LYS95:HZ1 - B:THR155:OG1	1.67126	Hydrogen Bond	A:LYS95:HZ1	B:THR155:OG1
A:LYS95:HZ2 - B:GLY150:O	1.73466	Hydrogen Bond	A:LYS95:HZ2	B:GLY150:O
A:LYS95:HZ2 - B:THR151:O	2.38447	Hydrogen Bond	A:LYS95:HZ2	B:THR151:O
A:LYS95:HZ3 - B:ASP192:OD1	1.68343	Hydrogen Bond	A:LYS95:HZ3	B:ASP192:OD1
A:LYS96:HZ3 - B:ARG227:O	1.79266	Hydrogen Bond	A:LYS96:HZ3	B:ARG227:O
A:LYS97:HZ2 - B:SER149:OG	1.61832	Hydrogen Bond	A:LYS97:HZ2	B:SER149:OG
A:LYS97:HZ2 - B:SER149:O	2.28178	Hydrogen Bond	A:LYS97:HZ2	B:SER149:O
A:LYS97:HZ3 - B:SER149:O	2.05958	Hydrogen Bond	A:LYS97:HZ3	B:SER149:O
A:ARG98:HN - B:ASN146:OD1	2.09119	Hydrogen Bond	A:ARG98:HN	B:ASN146:OD1
A:ARG98:HH11 - B:GLN181:OE1	1.78391	Hydrogen Bond	A:ARG98:HH11	B:GLN181:OE1
A:ARG98:HH21 - B:GLU180:OE1	2.44711	Hydrogen Bond	A:ARG98:HH21	B:GLU180:OE1
B:SER105:HG - A:ARG98:OCT2	2.02435	Hydrogen Bond	B:SER105:HG	A:ARG98:OCT2
B:TRP142:HE1 - A:ARG98:OCT2	1.8046	Hydrogen Bond	B:TRP142:HE1	A:ARG98:OCT2
B:ASN146:HD21 - A:ARG98:OCT2	1.8926	Hydrogen Bond	B:ASN146:HD21	A:ARG98:OCT2
B:TRP184:HE1 - A:LYS96:O	1.7922	Hydrogen Bond	B:TRP184:HE1	A:LYS96:O
B:ASN188:HD21 - A:LYS96:O	2.86345	Hydrogen Bond	B:ASN188:HD21	A:LYS96:O
B:TRP231:HE1 - A:LYS93:O	2.0283	Hydrogen Bond	B:TRP231:HE1	A:LYS93:O
B:ARG238:HH11 - A:LYS93:O	1.82115	Hydrogen Bond	B:ARG238:HH11	A:LYS93:O
B:ARG238:HH21 - A:ASP91:OD2	1.78033	Hydrogen Bond	B:ARG238:HH21	A:ASP91:OD2
B:ARG238:HH22 - A:SER92:O	1.73857	Hydrogen Bond	B:ARG238:HH22	A:SER92:O
B:LYS240:HZ1 - A:SER87:OG	1.61821	Hydrogen Bond	B:LYS240:HZ1	A:SER87:OG
B:LYS240:HZ3 - A:LEU84:O	2.88504	Hydrogen Bond	B:LYS240:HZ3	A:LEU84:O
B:TYR277:HH - A:ASP91:OD1	1.85197	Hydrogen Bond	B:TYR277:HH	A:ASP91:OD1
B:ARG315:HH12 - A:SER87:O	1.7329	Hydrogen Bond	B:ARG315:HH12	A:SER87:O
B:LYS353:HZ2 - A:GLU88:O	2.11354	Hydrogen Bond	B:LYS353:HZ2	A:GLU88:O
B:TRP357:HE1 - A:SER83:O	1.96548	Hydrogen Bond	B:TRP357:HE1	A:SER83:O
A:LYS80:HE1 - B:SER406:OG	2.48801	Hydrogen Bond	A:LYS80:HE1	B:SER406:OG
A:ARG81:HD1 - B:ASN361:O	2.5853	Hydrogen Bond	A:ARG81:HD1	B:ASN361:O
A:ARG81:HD2 - B:THR322:O	2.8867	Hydrogen Bond	A:ARG81:HD2	B:THR322:O
A:ARG81:HD2 - B:ASN361:O	2.70916	Hydrogen Bond	A:ARG81:HD2	B:ASN361:O
A:LYS82:HE2 - B:SER360:OG	3.051	Hydrogen Bond	A:LYS82:HE2	B:SER360:OG
A:LYS82:HE2 - B:ASN361:OD1	2.46843	Hydrogen Bond	A:LYS82:HE2	B:ASN361:OD1
A:SER92:HB2 - B:TYR277:OH	2.68992	Hydrogen Bond	A:SER92:HB2	B:TYR277:OH
A:LYS95:HA - B:ASN188:OD1	3.06712	Hydrogen Bond	A:LYS95:HA	B:ASN188:OD1
A:LYS95:HE2 - B:ASN188:O	2.62815	Hydrogen Bond	A:LYS95:HE2	B:ASN188:O
A:ARG98:HD1 - B:GLN181:OE1	2.94112	Hydrogen Bond	A:ARG98:HD1	B:GLN181:OE1
B:SER105:HA - A:ARG98:OCT2	3.02269	Hydrogen Bond	B:SER105:HA	A:ARG98:OCT2
B:SER105:HB1 - A:ARG98:OCT2	3.01755	Hydrogen Bond	B:SER105:HB1	A:ARG98:OCT2
B:THR322:HA - A:LYS82:O	2.74303	Hydrogen Bond	B:THR322:HA	A:LYS82:O
B:THR322:HB - A:LYS82:O	2.44897	Hydrogen Bond	B:THR322:HB	A:LYS82:O
A:LYS82:HZ1 - B:TRP399	3.32368	Hydrogen Bond;Electrostatic	A:LYS82:HZ1	B:TRP399	39.277	48.963
A:ARG98:NE - B:TRP142	4.68806	Electrostatic	A:ARG98:NE	B:TRP142		28.812
A:ARG98:NE - B:TRP142	4.31831	Electrostatic	A:ARG98:NE	B:TRP142		17.155
A:LYS96:HN - B:TRP231	2.87115	Hydrogen Bond	A:LYS96:HN	B:TRP231	18.245	47.32
A:ASP91:C,O;SER92:N - B:TRP273	4.01852	Hydrophobic	A:ASP91:C,O;SER92:N	B:TRP273		28.262	38.93	10.669	3.35
A:LYS97 - B:PRO110	5.4558	Hydrophobic	A:LYS97	B:PRO110
B:ALA364 - A:LYS80	4.03169	Hydrophobic	B:ALA364	A:LYS80
B:TRP142 - A:ARG98	3.87072	Hydrophobic	B:TRP142	A:ARG98
B:TRP142 - A:ARG98	4.66266	Hydrophobic	B:TRP142	A:ARG98
B:TRP184 - A:LYS96	5.14748	Hydrophobic	B:TRP184	A:LYS96
B:TRP184 - A:ARG98	4.67583	Hydrophobic	B:TRP184	A:ARG98
B:TRP184 - A:LYS96	5.26909	Hydrophobic	B:TRP184	A:LYS96
B:TRP184 - A:ARG98	4.1555	Hydrophobic	B:TRP184	A:ARG98
B:TRP231 - A:LYS93	4.60506	Hydrophobic	B:TRP231	A:LYS93
B:TRP231 - A:LYS96	4.18931	Hydrophobic	B:TRP231	A:LYS96
B:TRP231 - A:LYS96	4.03107	Hydrophobic	B:TRP231	A:LYS96
B:TRP357 - A:LEU84	5.07035	Hydrophobic	B:TRP357	A:LEU84
B:TRP399 - A:LYS82	4.97408	Hydrophobic	B:TRP399	A:LYS82
