# Supplementary material for: Evidence supporting a critical contribution of intrinsically disordered regions to the biochemical behavior of full-length human HP1γ
Source: J Mol Model. 2015 Dec 17;22:12. doi: 10.1007/s00894-015-2874-z (PMC4683166; doi:10.1007/s00894-015-2874-z)
Supplement: Supplementary file 8 — Bonding patterns of the HP1γ–DNA complex. Results of interface analysis performed on the wild-type HP1γ–DNA complex in order to investigate contact residues between HP1γ and DNA. The complex was subjected to a 2,000-step minimization using steepest descent followed by a 2,000-step conjugated gradient minimization with harmonic restraints on all nucleic acid groups. Contact residues between HP1γ and DNA were analyzed by defining an interface as a contact area with a maximum salt-bridge distance of 5.0 Å. (XLSX 12 kb) [file 894_2015_2874_MOESM6_ESM.xlsx]

## Sheet: Sheet1
Residue	Distance (Å)	Bond Type	From	To
A:LYS78:NZ - D:T21:O1P	4.6548	Electrostatic	A:LYS78:NZ	D:T21:O1P
A:LYS94:NZ - D:T31:O1P	3.86359	Electrostatic	A:LYS94:NZ	D:T31:O1P
A:ARG107:NH1 - C:A1:O1P	5.45298	Electrostatic	A:ARG107:NH1	C:A1:O1P
A:LYS78:NZ - D:T21:O1P	4.6548	Electrostatic	A:LYS78:NZ	D:T21:O1P
A:LYS94:NZ - D:T31:O1P	3.86359	Electrostatic	A:LYS94:NZ	D:T31:O1P
A:ARG107:NH1 - C:A1:O1P	5.45298	Electrostatic	A:ARG107:NH1	C:A1:O1P
A:SER85:OG - C:A7:O2P	2.85904	Hydrogen Bond	A:SER85:OG	C:A7:O2P
A:LYS95:N - D:T31:O2P	3.34075	Hydrogen Bond	A:LYS95:N	D:T31:O2P
C:A1:N6 - D:T31:O4	3.04626	Hydrogen Bond	C:A1:N6	D:T31:O4
C:A1:N6 - D:T32:O4	2.95033	Hydrogen Bond	C:A1:N6	D:T32:O4
C:A2:N6 - D:T30:O4	3.04603	Hydrogen Bond	C:A2:N6	D:T30:O4
C:A2:N6 - D:T31:O4	2.94994	Hydrogen Bond	C:A2:N6	D:T31:O4
C:A3:N6 - D:T29:O4	3.04598	Hydrogen Bond	C:A3:N6	D:T29:O4
C:A3:N6 - D:T30:O4	2.95047	Hydrogen Bond	C:A3:N6	D:T30:O4
C:A4:N6 - D:T28:O4	3.04648	Hydrogen Bond	C:A4:N6	D:T28:O4
C:A4:N6 - D:T29:O4	2.95156	Hydrogen Bond	C:A4:N6	D:T29:O4
C:A5:N6 - D:T27:O4	3.04562	Hydrogen Bond	C:A5:N6	D:T27:O4
C:A5:N6 - D:T28:O4	2.95097	Hydrogen Bond	C:A5:N6	D:T28:O4
C:A6:N6 - D:T26:O4	3.04521	Hydrogen Bond	C:A6:N6	D:T26:O4
C:A6:N6 - D:T27:O4	2.95061	Hydrogen Bond	C:A6:N6	D:T27:O4
C:A7:N6 - D:T25:O4	3.04526	Hydrogen Bond	C:A7:N6	D:T25:O4
C:A7:N6 - D:T26:O4	2.95044	Hydrogen Bond	C:A7:N6	D:T26:O4
C:A8:N6 - D:T24:O4	3.04619	Hydrogen Bond	C:A8:N6	D:T24:O4
C:A8:N6 - D:T25:O4	2.95039	Hydrogen Bond	C:A8:N6	D:T25:O4
C:A9:N6 - D:T23:O4	3.04647	Hydrogen Bond	C:A9:N6	D:T23:O4
C:A9:N6 - D:T24:O4	2.95127	Hydrogen Bond	C:A9:N6	D:T24:O4
C:A10:N6 - D:T22:O4	3.0466	Hydrogen Bond	C:A10:N6	D:T22:O4
C:A10:N6 - D:T23:O4	2.95058	Hydrogen Bond	C:A10:N6	D:T23:O4
C:A11:N6 - D:T21:O4	3.04626	Hydrogen Bond	C:A11:N6	D:T21:O4
C:A11:N6 - D:T22:O4	2.95049	Hydrogen Bond	C:A11:N6	D:T22:O4
C:A12:N6 - D:T20:O4	3.0463	Hydrogen Bond	C:A12:N6	D:T20:O4
C:A12:N6 - D:T21:O4	2.95053	Hydrogen Bond	C:A12:N6	D:T21:O4
C:A13:N6 - D:T19:O4	3.04598	Hydrogen Bond	C:A13:N6	D:T19:O4
C:A13:N6 - D:T20:O4	2.95047	Hydrogen Bond	C:A13:N6	D:T20:O4
C:A14:N6 - D:T18:O4	3.04616	Hydrogen Bond	C:A14:N6	D:T18:O4
C:A14:N6 - D:T19:O4	2.95156	Hydrogen Bond	C:A14:N6	D:T19:O4
C:A15:N6 - D:T17:O4	3.04607	Hydrogen Bond	C:A15:N6	D:T17:O4
C:A15:N6 - D:T18:O4	2.95067	Hydrogen Bond	C:A15:N6	D:T18:O4
C:A16:N6 - D:T17:O4	2.95061	Hydrogen Bond	C:A16:N6	D:T17:O4
D:T17:N3 - C:A16:N1	2.88061	Hydrogen Bond	D:T17:N3	C:A16:N1
D:T18:N3 - C:A15:N1	2.88108	Hydrogen Bond	D:T18:N3	C:A15:N1
D:T19:N3 - C:A14:N1	2.88173	Hydrogen Bond	D:T19:N3	C:A14:N1
D:T20:N3 - C:A13:N1	2.88092	Hydrogen Bond	D:T20:N3	C:A13:N1
D:T21:N3 - C:A12:N1	2.88175	Hydrogen Bond	D:T21:N3	C:A12:N1
D:T22:N3 - C:A11:N1	2.88021	Hydrogen Bond	D:T22:N3	C:A11:N1
D:T23:N3 - C:A10:N1	2.88076	Hydrogen Bond	D:T23:N3	C:A10:N1
D:T24:N3 - C:A9:N1	2.88094	Hydrogen Bond	D:T24:N3	C:A9:N1
D:T25:N3 - C:A8:N1	2.8805	Hydrogen Bond	D:T25:N3	C:A8:N1
D:T26:N3 - C:A7:N1	2.88122	Hydrogen Bond	D:T26:N3	C:A7:N1
D:T27:N3 - C:A6:N1	2.88061	Hydrogen Bond	D:T27:N3	C:A6:N1
D:T28:N3 - C:A5:N1	2.88121	Hydrogen Bond	D:T28:N3	C:A5:N1
D:T29:N3 - C:A4:N1	2.88136	Hydrogen Bond	D:T29:N3	C:A4:N1
D:T30:N3 - C:A3:N1	2.88125	Hydrogen Bond	D:T30:N3	C:A3:N1
D:T31:N3 - C:A2:N1	2.88146	Hydrogen Bond	D:T31:N3	C:A2:N1
D:T32:N3 - C:A1:N1	2.88072	Hydrogen Bond	D:T32:N3	C:A1:N1
A:LYS80:CA - D:T22:O2P	3.24559	Hydrogen Bond	A:LYS80:CA	D:T22:O2P
A:SER85:CB - C:A8:O2P	3.61583	Hydrogen Bond	A:SER85:CB	C:A8:O2P
C:A1:C5* - A:SER133:OG	3.21891	Hydrogen Bond	C:A1:C5*	A:SER133:OG
C:A1:C4* - A:ARG107:O	2.75707	Hydrogen Bond	C:A1:C4*	A:ARG107:O
C:A2:C5* - A:ALA106:O	3.70538	Hydrogen Bond	C:A2:C5*	A:ALA106:O
C:A7:C3* - A:SER85:O	3.20825	Hydrogen Bond	C:A7:C3*	A:SER85:O
C:A7:C8 - A:SER85:OG	2.71265	Hydrogen Bond	C:A7:C8	A:SER85:OG
A:LYS101:C,O;PRO102:N - C:A1	3.37874	Hydrophobic	A:LYS101:C,O;PRO102:N	C:A1
C:A1 - A:LYS101	4.39696	Hydrophobic	C:A1	A:LYS101
C:A1 - A:PRO102	2.81352	Hydrophobic	C:A1	A:PRO102
C:A1 - A:ALA106	4.62977	Hydrophobic	C:A1	A:ALA106
C:A1 - A:LYS101	5.04802	Hydrophobic	C:A1	A:LYS101
C:A1 - A:PRO102	3.78809	Hydrophobic	C:A1	A:PRO102
C:A1 - A:ALA106	3.29442	Hydrophobic	C:A1	A:ALA106
