# Supplementary material for: Evidence supporting a critical contribution of intrinsically disordered regions to the biochemical behavior of full-length human HP1γ
Source: J Mol Model. 2015 Dec 17;22:12. doi: 10.1007/s00894-015-2874-z (PMC4683166; doi:10.1007/s00894-015-2874-z)
Supplement: Supplementary file 9 — Linear motif analysis data. Raw outputs for the individual programs used in the linear motif analysis. Details of the meta-score calculation can be found in the supplementary text. (XLSX 17 kb) [file 894_2015_2874_MOESM7_ESM.xlsx]

## Sheet: A
Table S2A - Phosphorylation Site Prediction
	Software Prediction										Experimental
Position	NetPhosk 1.0	NetPhos 2.0	Kinasephos 2	DIPHOS	PhosphoSVM	Scansite	Musite	PPSP	Predicted Kinases	Assigned Score	Phosphosite Plus	PHOSIDA
S-3	+	-	-	-	-	-	-	-	PKC	0.125
T-6	+	-	-	-	-	-	-	-	PKC, PKA, PKR	0.125
T-7	+	-	-	-	+	-	-	+	PKC, MAPKKK	0.375
S-19	+	+	-	+		-	-	-	PKC	0.375
T-55	+	-	-	-	-	-	-	-	PKC	0.125	+
T-60	+	-	+	-	-	-	-	-	CKII, MAPK	0.25	+
S-70	+	-	-	-	-	-	-	-	None	0.125
S-79	-	+	-	-	-	-	-	-	DNAPK	0.125	+
T-89	+	-	+	+	+	-	-	+	PKC, MLCK	0.625	+
S-93	+	+	+	+	+	+	-	+	PKG, PKA, PKC, IPL1, PAK	0.875	+	+
S-95	+	+	+	+	+	-	+	+	CKII, ATM, MAPK	0.875	+	+
S-97	+	+	+	+	+	-	+	+	CKII, cdc2, ATM, IKK, MAPKKK	0.875	+	+
S-99	+	-	+	+	+	-	+	+	CKI, CKII, ATM, GRK	0.75	+	+
S-102	+	+	+	+	-	-	-	-	PKC, CKI, cdc2	0.5	+	+
S-104	+	+	-	+	-	-	-	-	PKC	0.375
T-130	+	-	-	-	-	-	+	-	cdc2	0.25
T-132	-	+	-	-	-	-	-	-	None	0.125	+
S-145	+	+	+	-	-	-	-	-	CKII	0.375
Y-168	-	-	-	-	-	-	-	+	ALK	0.125
S-176	+	+	-	-	-	-	-	-	CKII	0.25	+	+

## Sheet: B
Table S2B - Acetylation Site Prediction
Software Prediction							Experimental
Position	PAIL	ASEB	BRABSB-PHKA	LysAcet	LAceP	Assigned Score	Phosphosite Plus	PHOSIDA
K-5	+	+	-	-	-	0.4
K-10	+	+	+	-	-	0.6	+	+
K-13	+	+	+	-	+	0.8
K-14	+	+	-	+	+	0.8
K-18	+	+	-	+	+	0.8
K-20	+	+	-	-	+	0.6
K-21	+	-	-	-	+	0.4	+
K-34	+	-	+	+	+	0.8	+
K-44	+	-	+	+	+	0.8	+	+
K-50	-	-	+	-	+	0.4	+	+
K-52	+	-	-	+	+	0.6	+
K-81	+	-	+	-	+	0.6	+
K-84	+	+	+	-	+	0.8	+
K-86	+	-	-	-	+	0.4	+
K-90	+	+	+	-	-	0.6
K-92	+	-	-	-	-	0.2	+
K-103	+	+	+	-	-	0.6	+
K-105	+	+	+	-	-	0.6	+
K-106	-	+	+	-	-	0.4
K-107	+	+	+	-	-	0.6
K-113	+	-	+	-	+	0.6	+
K-141	-	-	-	+	-	0.2
K-143	+	-	+	+	-	0.6	+
K-154	+	-	+	-	-	0.4	+

## Sheet: C
Table S2C - Methylation Site Prediction
Software Prediction				Experimental
Position	BPB-PPMS	MASA	Assigned Score	Phosphosite Plus
K-85	+		0.5	-
K-92	+		0.5	+
R-115		+	0.5	-
R-119		+	0.5	-
K-154	+		0.5	+

## Sheet: D
Table S2D Ubiquitination Site Prediction
Software Prediction					Experimental
Position	BDM-PUB	CKSAAP UbSite	UbPred	Assigned Score	PhosphositePlus
5	+	-	-	0.333333
10	+	-	-	0.333333
13	+	-	-	0.333333
14	+	-	-	0.333333
18	+	-	-	0.333333
20	+	-	-	0.333333
21	+	-	-	0.333333	+
44	-	+	-	0.333333
50	+	+	-	0.666667
52	-	+	-	0.666667	+
81	+	-	+	0.666667	+
84	+	-	-	0.333333	+
86	+	-	-	0.333333	+
90	+	-	-	0.333333
92	+	-	+	0.666667
103	+	-	-	0.333333	+
105	+	-	-	0.333333	+
106	+	-	-	0.333333
107	+	-	-	0.333333
113	+	-	-	0.333333	+
143	-	+	-	0.666667	+
154	-	+	-	0.666667	+

## Sheet: E
Table S2E - Sumoylation Site Prediction
Software Prediction
Position	GPS-SUMO	SUMOplot	Interaction	Assigned Score
21	-	+	SUMOylation	0.5
44	-	+	SUMOylation	0.5
108	-	+	SUMOylation	0.5
161	-	+	SUMOylation	0.5
163 -167	+	-	SUMO Interaction	0.5
